# Supplementary material for: Quantitative Determination of Aflatoxin B1 in Maize and Feed by ELISA and Time-Resolved Fluorescent Immunoassay Based on Monoclonal Antibodies
Source: Foods. 2024 Jan 19;13(2):319. doi: 10.3390/foods13020319 (PMC10815167; doi:10.3390/foods13020319)
Supplement: Supplementary file 1 [file foods-13-00319-s001.zip]

Archive with 1 entries (1 files):
- foods-2803003-supplementary.pdf
